# Supplementary material for: High prevalence of Panton-Valentine leukocidin positive, multidrug resistant, Methicillin-resistant Staphylococcus aureus strains circulating among clinical setups in Adamawa and Far North regions of Cameroon
Source: PLoS One. 2022 Jul 8;17(7):e0265118. doi: 10.1371/journal.pone.0265118 (PMC9269376; doi:10.1371/journal.pone.0265118)
Supplement: S2 Table — (XLSX) [file pone.0265118.s002.xlsx]

## Sheet: Feuil1
Supplementary Table 2: Metadata for bacterial isolates from patients with MRSA infections.
	Region	Sex	Pregnancy	Age (Years)	Hospitalisation	Service of hospitalisation	Statut VIH	Type of collection	Mannitol	Novobiocine	AMC	OX	FOX	CIP	OFX/OF	GEN/GN	E	L	PI	TET	MI/MN	SXT/STM	RA/RD	FA	VA	P
A1/9	1	2	2	5	1	1	2	2	1	1	1	1	1	2	2	2	2	2	3	1	2	1	2	2	3	1
A1/11	1	1	3	12	1	1	2	2	1	1	3	1	1	1	1	1	2	3	3	1	2	1	2	2	2	1
A1/17	1	2	2	30	2	5	2	3	1	1	1	1	1	2	2	2	2	2	3	1	3	1	2	2	3	1
A1/22	1	2	1	18	2	5	2	3	1	1	1	1	1	2	3	2	2	2	2	1	3	1	2	2	2	1
A1/27	1	1	3	18	2	5	2	7	1	1	1	1	1	2	1	2	1	2	3	1	3	3	2	2	2	3
A1/29	1	2	2	39	1	1	1	2	1	1	2	1	1	2	2	2	2	1	3	2	2	2	1	3	2	2
A1/26	1	2	1	22	2	5	2	5	1	1	1	1	1	1	1	2	1	1	2	1	2	1	2	2	2	1
A1/28	1	1	3	2	2	5	2	5	1	1	2	1	1	2	2	2	2	2	2	2	3	1	2	2	1	2
A1/39	1	1	3	10	2	5	2	1	1	1	2	1	1	3	1	2	2	2	2	3	2	1	1	2	2	1
A1/43	1	1	3	25	2	5	2	7	1	1	1	1	1	2	3	1	1	1	3	1	2	1	2	2	3	1
A1/46	1	2	1	13	1	1	2	8	1	1	3	1	1	1	1	1	1	1	3	1	2	1	2	1	3	1
A1/49	1	1	3	7	1	1	2	8	1	1	1	1	1	2	2	1	1	1	3	1	1	1	2	2	2	1
A1/50	1	1	3	57	2	5	2	1	1	1	3	1	1	2	3	3	2	1	3	1	3	1	3	3	3	1
A1/54	1	1	3	38	1	1	2	8	1	1	3	1	1	2	1	1	2	2	3	1	3	3	2	2	3	1
A1/55	1	1	3	17	2	5	2	2	1	1	1	1	1	1	1	1	2	2	3	1	2	1	2	2	3	1
A1/57	1	1	3	31	1	2	2	2	1	1	3	1	1	3	1	3	1	2	3	1	2	1	2	3	3	1
A1/58	1	1	3	35	2	5	2	1	1	1	1	1	1	2	3	2	2	3	3	1	2	3	2	3	2	1
A1/59	1	1	1	50	2	5	2	2	2	1	3	1	1	1	1	1	1	2	3	3	3	1	2	2	3	1
A1/60	1	2	1	19	2	5	2	3	2	1	3	1	1	2	1	1	3	3	3	1	2	1	2	3	3	1
A1/61	1	1	3	35	2	5	1	7	1	1	3	1	1	3	3	2	2	1	3	1	2	1	2	2	3	1
A1/62	1	1	3	36	2	5	2	6	1	1	2	1	1	2	2	3	2	2	3	1	2	1	2	2	2	2
A1/44	1	1	3	31	2	5	2	6	1	1	1	1	1	1	1	1	2	2	2	1	2	1	2	2	1	1
A1/45	1	1	3	38	2	5	1	2	1	1	1	1	1	1	1	1	1	1	1	1	2	1	2	2	3	1
A1/21	1	1	3	68	2	5	2	1	2	1	1	1	1	1	1	1	1	2	2	3	3	1	2	2	3	1
A1/31	1	1	3	0.17	1	3	2	1	1	1	2	1	1	3	1	3	1	1	2	2	2	1	2	2	2	1
A1/29	1	1	3	26	2	5	1	2	1	1	1	1	1	1	1	1	2	2	2	1	2	1	2	2	1	1
A1/66	1	2	1	30	2	5	2	1	1	1	1	1	1	1	1	1	1	2	2	1	2	1	1	2	1	1
A1/59	1	1	3	81	1	2	2	2	1	1	3	1	1	1	1	1	1	2	2	2	1	2	2	1	2	1
A1/69	1	1	3	42	2	5	2	1	1	1	3	1	1	1	1	1	1	2	2	3	3	1	2	2	2	1
A2/6	1	2	2	2	2	5	2	1	1	1	1	1	1	1	1	1	2	3	3	1	2	1	2	1	3	2
A2/7	1	1	3	1	2	5	2	5	1	1	3	1	1	3	2	2	2	3	3	2	2	1	2	2	3	3
A2/8	1	2	1	21	2	5	2	3	1	1	3	1	1	1	1	1	2	2	3	2	2	1	2	1	3	3
A2/10	1	1	3	38	2	5	2	6	1	1	1	1	1	2	2	2	3	3	3	1	3	1	2	3	3	1
A2/12	1	1	3	28	1	2	1	1	1	1	2	1	1	1	2	2	1	3	3	1	1	2	1	1	1	1
A2/15	1	1	3	60	1	1	2	8	2	1	3	1	1	3	1	2	2	2	3	1	3	1	2	2	3	1
A2/16	1	1	3	28	2	5	2	7	1	1	1	1	1	1	2	2	3	3	3	1	3	1	2	2	3	1
A2/17	1	1	3	19	2	5	2	2	1	1	1	1	1	2	1	2	2	2	3	2	2	1	2	2	1	1
A2/18	1	1	3	42	2	5	2	1	1	1	3	1	1	1	1	2	2	2	3	1	3	1	2	3	3	1
A2/9	1	2	1	20	1	4	2	1	1	1	1	1	1	1	1	2	1	2	3	1	3	1	2	2	3	1
A2/20	1	1	3	8	2	5	2	5	1	1	1	1	1	1	1	1	1	2	3	1	3	1	2	3	3	1
A2/21	1	1	3	62	1	2	2	1	1	1	3	1	1	2	2	2	1	1	3	2	2	2	2	3	2	2
A2/26	1	1	3	50	1	1	3	8	1	1	3	1	1	3	1	1	1	1	3	1	2	1	2	3	3	1
A2/27	1	1	3	19	2	5	2	7	1	1	3	1	1	2	2	3	2	2	3	2	2	1	2	2	3	1
A2/28	1	2	1	21	2	5	2	1	1	1	3	1	1	2	1	1	2	1	3	1	3	1	2	2	3	1
A1/9	1	2	1	20	2	5	3	2	2	1	1	1	1	2	2	1	2	3	3	1	2	3	2	2	3	1
A1/71	1	1	3	42	1	2	2	2	1	1	2	1	1	2	1	1	1	2	3	1	2	1	2	3	2	1
A1/74	1	1	3	40	2	5	2	6	2	1	1	1	1	3	1	1	1	3	2	1	2	1	2	2	2	1
A1/75	1	1	3	10	2	5	2	4	1	1	1	1	1	3	1	3	2	2	3	1	2	1	2	2	1	1
A1/76	1	1	3	44	1	2	2	2	1	1	3	1	1	2	2	1	1	2	2	1	3	1	2	2	2	1
A1/77	1	1	3	55	1	2	1	2	1	1	1	1	1	2	1	1	2	2	2	1	2	1	2	2	2	1
A1/78	1	1	3	29	2	5	1	2	1	1	1	1	1	2	2	2	1	3	2	1	3	1	2	3	2	1
A1/24	1	2	1	24	2	5	2	1	1	1	1	1	1	2	3	1	2	2	2	1	3	1	2	2	1	1
A1/63	2	1	3	16	2	5	3	7	1	1	1	1	1	1	1	3	2	2	3	1	3	1	2	2	3	1
E1/3	2	2	1	20	2	5	2	3	1	1	1	1	1	2	2	2	3	2	2	2	2	2	2	2	1	1
E1/10	2	2	2	24	2	5	2	3	1	1	1	1	1	3	1	2	2	2	2	1	3	2	2	2	3	1
E1/11	2	1	3	29	2	5	3	1	1	1	1	1	1	3	1	2	2	2	3	1	3	2	1	1	3	1
E1/18	2	1	3	0.03	1	3	2	4	1	1	3	1	1	3	1	1	1	2	3	1	2	1	2	2	3	1
A114	2	1	3	0.06	1	4	2	4	2	1	3	1	1	3	1	1	2	2	3	2	2	1	2	2	3	1
	2	1	3	0.03	1	3	2	4	2	1	1	1	1	2	2	2	1	3	3	1	2	1	1	2	3	1
E1/21	2	2	2	0.08	2	5	2	4	1	1	1	1	1	1	1	1	1	1	3	2	2	1	1	2	3	1
E1/23	2	2	3	0.02	1	3	2	4	1	1	3	1	1	1	1	1	1	2	2	1	2	1	2	2	2	1
E1/21	2	1	3	0.03	2	5	2	4	1	1	3	1	1	2	2	1	1	2	3	1	2	1	2	2	3	1
E1/26	2	2	1	22	1	4	1	3	1	1	2	1	1	1	1	1	1	3	3	1	3	1	2	2	2	1
E1/38	2	2	2	0.08	1	3	2	4	1	1	3	1	1	1	1	1	3	1	2	1	2	1	2	2	3	1
E1/54	2	1	3	62	1	1	2	2	1	1	3	1	1	2	2	2	2	1	3	1	3	1	2	2	2	2
E1/55	2	1	3	28	1	1	2	2	1	1	3	1	1	2	1	1	1	2	3	2	3	1	2	2	3	1
E1/56	2	2	1	25	2	5	2	1	1	1	1	1	1	1	1	1	2	2	3	2	2	1	2	2	1	1
E1/57	2	2	2	2	2	5	3	4	1	1	1	1	1	1	1	1	3	2	3	1	1	1	2	2	3	1
E1/29	2	2	2	0.05	1	3	2	4	1	1	2	1	1	1	1	1	3	2	2	2	2	1	2	2	3	1
E1/30	2	2	2	0.08	1	3	2	4	2	1	3	1	1	3	1	1	2	2	2	1	2	1	2	2	2	1
E1/31	2	2	2	0.09	1	3	2	4	2	1	1	1	1	3	1	1	2	2	2	1	2	1	2	2	3	1
E1/33	2	2	2	0.06	1	3	2	4	1	1	1	1	1	1	1	3	2	2	2	2	2	1	2	3	1	1
E1/35	2	1	3	0.09	1	3	2	4	1	1	3	1	1	2	1	3	2	2	2	2	2	1	2	3	2	1
E2/15	2	1	3	30	2	5	2	2	1	1	3	1	1	1	1	1	1	2	3	1	3	1	2	2	2	1
E2/1	2	1	3	85	1	2	2	2	1	1	1	1	1	1	1	1	1	1	3	2	3	2	2	2	3	1
E2/2	2	1	3	8	1	3	3	2	1	1	1	1	1	1	1	1	2	2	2	1	2	1	2	2	3	1
E2/3	2	1	3	62	2	5	2	2	1	1	3	1	1	1	1	3	1	1	3	1	1	1	2	2	3	1
E2/4	2	1	3	42	1	2	2	2	1	1	3	1	1	1	1	1	1	3	3	1	2	1	2	1	2	1
E2/6	2	1	3	16	2	5	2	7	1	1	3	1	1	3	1	2	2	3	3	1	1	1	2	2	2	1
E2/8	2	2	1	25	2	5	2	3	1	1	3	1	1	3	1	2	2	2	3	1	2	1	2	2	2	1
E2/10	2	1	3	20	2	5	3	7	1	1	3	1	1	1	1	1	1	2	2	1	2	1	2	2	3	1
E2/11	2	1	3	41	1	2	2	2	1	1	3	1	1	1	1	1	1	2	3	1	2	1	2	2	2	1
E2/13	2	1	3	18	2	5	2	7	1	1	3	1	1	1	1	1	1	2	2	1	2	1	2	2	2	1
E2/14	2	1	3	72	2	5	2	4	1	1	1	1	1	1	1	3	2	2	2	1	1	1	2	2	2	1
E2/16	2	1	3	64	1	1	2	2	2	2	2	1	1	2	2	2	1	2	1	2	1	1	3	2	1	1
E2/17	2	1	3	68	2	5	2	2	1	1	1	1	1	1	1	2	2	2	2	1	3	1	2	2	1	1
E2/18	2	1	3	72	1	2	2	2	1	1	2	1	1	2	2	1	1	2	2	1	2	1	2	2	2	1
E1/45	2	2	1	24	2	5	2	3	2	1	3	1	1	2	1	1	2	2	2	1	2	1	2	2	2	1
E1/46	2	2	2	2	1	3	2	4	2	1	1	1	1	1	1	1	2	2	2	2	2	1	2	2	2	1
E1/49	2	1	3	60	1	2	1	2	1	1	1	1	1	2	2	1	1	2	2	2	2	1	2	3	2	1
E1/50	2	1	3	2	1	3	2	4	1	1	1	1	1	2	1	1	1	2	2	2	2	1	2	3	2	1
A1/78	2	1	3	75	1	2	2	2	1	1	1	1	1	1	1	1	1	1	1	2	2	2	2	2	3	1
	Region	1= Far north		Statut VIH				Antibiotics		Service of hospitalisation
		2=Adamawa		1= Positif				1=Resistant		1=Sugery
				2=negatif				2=Sensitive		2=Medecine
	Pregnancy	1= yes		3=NA				3= intermediaire		3=Pediatric
		2=no		Type of collection						4=Gynecology
		3= NA		1=Urine		5= stool cult				5= NA
				2= pus		6= semen culture
	Hospitalisation 1= Yes			3=vaginal collection		7=uretral collection
		2= No		4=blood cult		8= surgery wound
